# Supplementary material for: Physiochemical and Electrochemical Properties of a Heat-Treated Electrode for All-Iron Redox Flow Batteries
Source: Nanomaterials (Basel). 2024 May 5;14(9):800. doi: 10.3390/nano14090800 (PMC11085079; doi:10.3390/nano14090800)
Supplement: Supplementary file 1 [file nanomaterials-14-00800-s001.zip]

Archive with 1 entries (1 files):
- nanomaterials-2974350-supplementary.pdf
